# Supplementary material for: Metabolic Adaptation and Pulmonary ceRNA Network Plasticity in Orientallactaga sibirica During Water Deprivation Stress
Source: Int J Mol Sci. 2026 Feb 1;27(3):1458. doi: 10.3390/ijms27031458 (PMC12897892; doi:10.3390/ijms27031458)
Supplement: Supplementary file 1 [file ijms-27-01458-s001.zip]

Archive with 1 entries (1 files):
- ijms-4074073-supplementary.pdf
